# Supplementary material for: The Periparturient Gut Microbiota’s Modifications in Shaziling Sows concerning Bile Acids
Source: Metabolites. 2023 Jan 1;13(1):68. doi: 10.3390/metabo13010068 (PMC9863110; doi:10.3390/metabo13010068)
Supplement: Supplementary file 1 [file metabolites-13-00068-s001.zip]

Archive with 2 entries (2 files):
- metabolites-2115785-supplementary Table.pdf
- supplementary figure.pdf
